# Supplementary material for: The Epigenetic Role of miR-124 in HIV-1 Tat- and Cocaine-Mediated Microglial Activation
Source: Int J Mol Sci. 2022 Nov 30;23(23):15017. doi: 10.3390/ijms232315017 (PMC9738975; doi:10.3390/ijms232315017)
Supplement: Supplementary file 1 [file ijms-23-15017-s001.zip]

Archive with 1 entries (1 files):
- ijms-2015355-supplementary.pdf
